# Supplementary material for: Content-based microarray search using differential expression profiles
Source: BMC Bioinformatics. 2010 Dec 21;11:603. doi: 10.1186/1471-2105-11-603 (PMC3022631; doi:10.1186/1471-2105-11-603)
Supplement: Additional file 7 — Homolog mapping. Excel Spreadsheet describing the number of genes mapped through Homologene to human for each dataset discussed in the text. [file 1471-2105-11-603-S7.XLS]

## Sheet: gene.count.txt
Accession	# Genes	# Genes Mapped Uniquely to Human
GDS1414	13851	13780
GDS1688	13851	13780
GDS1733	13851	13780
GDS1823	16843	11650
GDS1823	16843	11650
GDS1824	23489	15197
GDS2098	23489	15197
GDS2106	8901	8888
GDS2162	23489	15197
GDS2203	23489	15197
GDS2666	15275	11635
GDS2666	15275	11635
GDS2667	12412	7206
GDS2668	15275	11635
GDS2719	23489	15197
GDS2758	13851	13780
GDS2760	21438	21246
GDS3222	23489	15197
GDS587	6901	4615
GDS998	15275	11635
GSE1004	1583	1583
GSE1008	9132	7826
GSE1025	9132	7826
GSE1026	9132	7826
GSE1378	15352	15352
GSE1379	15352	15352
GSE1472	9098	7797
GSE1472	9098	7797
GSE1751	12670	12670
GSE1767	14260	14260
GSE18326	23489	15197
GSE1872	10260	8958
GSE2155	13336	13336
GSE2429	12670	12670
GSE2528	9132	7826
GSE2602	5040	4277
GSE3248	9132	7826
GSE3583	20557	14742
GSE3621	20557	14742
GSE3744	19811	19811
GSE3790	18038	18038
GSE3790	18038	18038
GSE3790	18038	18038
GSE4382	6301	6301
GSE465	2690	2690
GSE466	9132	7826
GSE53	3364	3364
GSE5786	20557	14742
GSE7958	20557	14742
GSE857	9132	7826
GSE8762	19811	19811
GSE9375	9132	7826
GSE9857	20557	14742
